# Supplementary material for: Factors Associated with Dietary Habit Changes in Korean Stomach Cancer Survivors after Cancer Treatment
Source: Nutrients. 2023 Jul 24;15(14):3268. doi: 10.3390/nu15143268 (PMC10385203; doi:10.3390/nu15143268)
Supplement: Supplementary file 1 [file nutrients-15-03268-s001.zip]

Archive with 1 entries (1 files):
- nutrients-2476570-supplementary.pdf
